# Supplementary material for: Improving the quality of COVID-19 care in Sierra Leone: A modified Delphi process and serial nationwide assessments of quality of COVID-19 care in Sierra Leone
Source: PLOS Glob Public Health. 2023 Dec 6;3(12):e0002670. doi: 10.1371/journal.pgph.0002670 (PMC10699596; doi:10.1371/journal.pgph.0002670)
Supplement: S1 Tool — (XLSX) [file pgph.0002670.s006.xlsx]

## Sheet:  CTC 
	Facility Name:
	District:
	Facility in Charge Name:
	Facility in Charge contact:
	Number of treatment beds:
	Number of clinical staff assigned to treatment unit:
	Number of hygienist/cleaners assigned to treatment unit:
	Assessment performed by
	Date
Domain	Method	Question	Score of 2	Score of 1	Score 0
Coord	Direct observation	Is the In-Charge of the isolation unit clearly identified and present on day of assessment?	Isolation In-Charge identified and present	Isolation In-Charge identified but not present	No clear leadership		3	1	5	5	2
Coord	Direct observation	Is there a copy of the case management CTC SOP?	Case management SOP visible in a printed format at the facility	Case management SOP is availabile as a soft copy only	No Case management SOP		4	4	3	1	5
Coord	Interview in Charge	Is there someone assigned at the centre for data collection and do they have internet and device for inputing data?	Yes, assigned person, internet and device	Yes assigned person but either no internet or no device	No assigned person		2		5	4	4
Coord	Record current admissions then share with CM referral centre	Does admission log of cases correlate with National CM dataset?	Yes 100%	Patient list is correct but there are discrepancies in age and name spelling	There are individuals admitted as positives who are not recorded in National CM dataset
Coord	Review admission log	Is there a clear admission log which identifies all patients admitted, test result and outcome within the last month?	Admission log captures all patients, test result and outcome	Admission log present but >10% of data fields or patients not captured	No admission log or ≥10 patients/data fields missing		5		2	2	2
Diagnostics	Patient chart review	Notes and admission log review: Average of last 10 patients, How long does it take from request to being swabbed?	Within 24 hours after request	Within 24-48 hours after request	More than 48hours after request		4		4	2
Diagnostics	Patient chart review	Notes and admission log review: Average of last 10 patients: How long does it take from swab to receiving result?	Within 24 hours of taking swab	Within 24-48 hours of swab	More than 48hours		3	3	5	4	4
Diagnostics	Patient chart review	Review of last ten charts: Is a random blood glucose test conducted for all patients with COVID-19?	An RBG is done for all COVID-19 patients	RBG is done for some but not all patients	No functional glucometer machine		4	5	3	5	5
Diagnostics	Direct observation	Are there chest X ray services in this facility? (Observe for chest X-ray result)	There is a functional x ray machine doing chest x ray for COVID-19 patients	There is an X ray machine but it is either not functional, films not available or not allowed to be used for COVID-19 care	No x-ray services		4	1	2	1	3
Diagnostics	Patient chart review	Is a malaria test conducted for all COVID-19 patients with fever, review last ten charts?	Malaria test is done for all COVID-19 patients with fever	Malaria test is done for some but not all COVID-19 patients with fever	No available kits		5	2	1	3	2
Drugs	Direct observation	When was inventory list last updated? ( minimum and maximum, FEFO, consumption rate,	Within last three days	four to seven days	>seven days ago		3	5		5
Drugs	Direct observation	Is current stock of Ceftriazone above the minimum inventory stock	Stock greater than or equal to minimum stock	Less than minimum	No stock		1	4	4	2	1
Drugs	Direct observation	Is current stock of enoxaparin above the minimum inventory stock	Stock greater than or equal to minimum stock	Less than minimum	No stock		1			4	4
Drugs	Direct observation	Is current stock of gloves above the minimum inventory stock ?	Stock greater than or equal to minimum stock	Less than minimum	No stock		5	5		3	3
Drugs	Direct observation	Is current stock of insulin/OHAgents above the minimum inventory stock ?	Stock greater than or equal to minimum stock	Less than minimum	No stock		5		2	4
HR	Interview in charge	Is there a staffing list for the facility and does it match staff to bed ratios? CTC= Per shift Nurses 1:4 beds. Doctors/CHOs 1:25 beds Hygienists 1:7 beds, 1 Pharmacist: 50 beds	Yes	Less than 20% variance	More than 20% variance between recommended and actual		1	4	1	1
HR	Interview in charge	Are all staff working at the facility trained on Case Management and IPC ?	≥90% of staff have received training	70-90% of staff have received training	<70% of staff have received training		4	3			1
HR	Interview in charge	Have all staff working in the facility been paid appropriately in last 4 weeks (Payment schedule)	≥90% have been paid	70-90% have been paid	<70% have been paid		3
HR	Interview in charge	Have there been any health care worker infections amongst CTC staff in the last 4 weeks?	No	Yes 1	More than 1		4				2
HR	Interview in charge and direct observation of attendnace register	Direct observation: are all staff in attendance at facility is this in agreement with attendance register	≥90% of staff present	70-90% of staff present	<70% of staff present		4
Infra	Direct observation	At the time of the visit, is good air flow observed in patient halls/rooms?	In all rooms/halls	70-90% of area	<70% of area		5	4		1	4
Infra	Direct observation	Is there a (1)unidirectional flow in the centre from green to red zones, (2)adequate bed spacing >2m	Yes unidirectional flow and bed spacing >2m	1 out of 2	Neither are adequate		1	2		5
Infra	Direct observation	Is water availble, and flows into the toilet and handwashing points during visit?	≥90% of points have running water	70-90% have running water	<70% have runnnig water		3	5		2
Infra	Interview in charge	In the last seven days has the facility experienced electricity loss for more than one hour?	No	1 or 2 times	More than twice
Infra	Interview in charge	In the last seven days has the facility experienced water shortage	No	1 or 2 times	More than twice				5	5
IPC	Direct observation	Direct Observation, how many of the handwashing stations have flowing water and soap?	≥90% have soap and water	70-90% have soap and water	<70% have soap and water		5	1		4	3
IPC	Direct observation	Direct observation are all staff, patients and visitors wearing face mask?	≥90% of staff and patients	70-90% of staff and patients	<70% of staff and patients		1		3
IPC	Direct observation	Is PPE donned correctly? (Observe two staff donning PPE)	Both staff don PPE correctly, no missing items	One item is missing or one item is incorrectly worn?	More than one item is missing or more than one is incorrectly worn?		4	4	1	3	5
IPC	Direct observation	Is PPE doffed correctly? (Ask two staff to demonstrate doffing of PPE)	Both staff doff correctly, in the correct order of removal of PPE and correct handwashing	One item is not correctly removed or removed in wrong order or handwashing not performed between one step	Two or more items are not correctly removed or removed in wrong order or handwashing not performed between two or more steps		4	5		1
IPC	Direct observation	Waste segregation: Is medical waste (1), non medical waste (2) and sharps (3) appropriately managed?	All medical waste disposed appropriately	One of three categories of wastes not disposed appropriately	Two or more categories not disposed appropriately		4	3	5	4
Nutrition	Interview patient	On direct questioning of the last 2 patietns or staff, did they received 3 meals a day in their last 24 hours of admission?	≥90% have received	70-90% have received	<70% have received		3	4		2
Nutrition	Interview in charge	Are there diabetic (1) and low salt(2) food options available?	Yes both avaiable and being provided to patients with conditions	1 of the options is available and reaching patients	Not avaiable or not reaching patients			1	3		3
Nutrition	Direct observation	Is drinking water available at every patient bedside? Or at the centre. Enough bundles of water available at the centre for patient?	≥90% are correct	90% -70%	<70%		5	5		5	3
Nutrition	Patient chart review	Notes review: Are undernourished being identified? Height, weight (BMI) for all patients and MUAC(for all <U5s)	≥90% are correct	70-90%	<70%				2		2
Nutrition	Patient chart review	Is fluid input and output chart being filled and daily totals being calculated?	≥90% of patients	70-90% of patients	<70% of patients		4	3	5	3	5
Oxygen	Patient chart review	Has SpO2 been documented for every patient in the facilty in the/ their last 24 hours of stay?	>90%	90% -70%	<70%		5	5			1
Oxygen	Patient chart review and direct observation	Are there any patients in the facility with SpO2 ≤92% who are not receiving or did not received oxygen therapy?	No	One patient	More than one patient		4	4	4	4
Oxygen	Direct observation	Are the correct masks/cannulae or nasal prongs being used with the appropriate flow rates? (Direct observation)	>90%	90% -70%	<70%		3	2	3	5
Oxygen	Direct observation	Does the centre have the ability to deliver high flow oxygen ≥10L	Yes continuously for more than 50% of beds	<30% of beds	High flow unavailable.		1				1
Oxygen	Direct observation and interview in charge	Are schedules for preventative maintenance of the oxygen systems/concentrators upto date- (Observe scheduled pre-ventative maintenance to see if the schdule is up to date	Yes preventative maintenance plan in place and concentrators serviced as per schedule	Maintenance plan in place but servicing not performed	No		4	4	5	5	4
Patient Care	Patient chart review	Review 10 drug charts, have antibiotics been prescribed at correct dose and have any doses been missed?	≥90% of antibotic doses have been adminsitered	70-90% of antibiotics doses were administered	<70% of antibiotic doses were administered		4	4		3
Patient Care	Patient chart review	Review 10 patient charts, were all patients triaged for severity and co-morbidities	≥90% have documented screening	70-90%	<70%				3
Patient Care	Patient chart review	Review 10 patient charts, are vital signs documented as per SLEWS policy (at least three times a day)?	≥90% are correct	70-90%	<70%		5	5		4	5
Patient Care	Patient chart review	Is there a dedicated space for critical patients/critically ill patients (high flow oxygen and cardiac monitor)	Available and functional	Desinganted space but equipment not avaialbe or non functional	No dedicated space		3	2
Patient Care	Patient chart review	In the last 24 hours was every patient seen by a clinician? ( Review 10 charts and look for documentation that clinician has seen patient)	All patients have been seen once in last 24 hour	>70% of patients seen by clinician in last 24 hours	<70% of patients seen by clinician in last 24 hours.		4			3	3
Vulnerable	Interview in charge and Direct observation	Are there any vulnerable patients who have not been identified? 1. Ask In charge if they have any vulnerable patients admitted, follow with direct observation inside unit.	No, all identified	Most clearly vulnerable identified	Vulnerable patients not identified			4	5	5
Vulnerable	Interview in charge	Is /Are there systems in place to triage out vulnerable population during admission process?	Systems in place and in use	Systems in place but not in use	No systems		1		4	4
Vulnerable	Patient chart review	Are specific care plan/actions documented for all vulnerable patients and seen by specialist	Yes care plans and vulnerable have been seen by a specialist	Vulnerable referred for specialist care but not actioned/unavailable	Vulnerable patients not provided a care plan		4		3	3
Vulnerable	Interview in charge	Is there a safeguarding process/protocol in the facility and is it communicated to patients and staff?	Communication channels available and displayed	Communication channels available but not displayed	No communication channel		4	3		1
Vulnerable	Patient chart review	Notes review: how many patients have a documented psychosocial or mental health counselling session	9 or more patients	5 to 8 patients have received	less than 5 received		3	2
					total
	Name of Assessor		Date
