# Supplementary material for: Improving the quality of COVID-19 care in Sierra Leone: A modified Delphi process and serial nationwide assessments of quality of COVID-19 care in Sierra Leone
Source: PLOS Glob Public Health. 2023 Dec 6;3(12):e0002670. doi: 10.1371/journal.pgph.0002670 (PMC10699596; doi:10.1371/journal.pgph.0002670)
Supplement: S1 Data — (CSV) [file pgph.0002670.s007.csv]

v1	designation	assessment	coord1	coord2	coord3	coord4	coord5	coordtotal	v10	diagnostics1	diagnostics2	diagnostics3	diagnostics4	diagnostics5	diagnostictotal	diagtotal	drugs1	drugs2	drugs3	drugs4	drugs5	drugstotal	v24	hr1	hr2	hr3	hr4	hr5	hrtotal	v31	infrastructure1	infrastructure2	infrastructure3	infrastructure4	infrastructure5	infrastotal	infratotal	ipc1	ipc2	ipc3	ipc4	ipc5	ipctotal	v45	nutrition1	nutrition2	nutrition3	nutrition4	nutrition5
HosA	3	1						0	7						0	3						0	4						0	6						0	6						0	3
HosA	3	2	2	2	2	2	1		9	2	1	0	2	0		5	1	1	1	2	1		6	2	0	0	2	2		6	2	2	2	2	2		10	1	1	1	1	1		5	0	0	2	2	2
HosA	3	3	2	2	2	2	1	9	9	2	2	0	2	0	6	6	1	1	1	1	0	4	4	2	2	0	2	2	8	8	0	0	0	2	2	4	4	1	1	1	1	1	5	5	0	0	2	2	2
HosA	3	4	2	2	2	2	0	8	8	2	0	0	2	0	4	4	0	1	0	0	0	1	1	2	2	0	2	1	7	7	0	1	0	0	2	3	3	1	2	2	2	1	8	8	0	2	2	2	2
HosB	3	1						0	7						0	6						0	6						0	6						0	6						0	2
HosB	3	2	2	2	2	1	2		9	1	2	0	0	0		3	0	1	0	2	0		3	2	0	2	1	2		7	2	2	2	1	2		9	2	2	2	1	2		9	2	2	2	1	1
HosB	3	3						0	9						0	8						0	6						0	6						0	6						0	5
HosB	3	4	2	2	2	2	0	8	8	2	1	2	2	1	8	8		1	2	2	2	7	7	2	2	0	2		6	6	0	0	1	2	2	5	5	0	2	2	2	1	7	7	2	2	2	2	2
HosC	3	1						0	9						0	4						0	5						0	6						0	6						0	5
HosC	3	2	2	2	2	1	2		9	2	2	2	2	0		8	0	1	0	2	2		5	2	0	2	2	2		8	2	2	2	1	2		9	2	2	2	1	2		9	2	2	2	1	1
HosC	3	3						0	9						0	6						0	8						0	8						0	10						0	5
HosC	3	4	2	2	2	2	0	8	8	2	2	2	2	2	10	10	0	0	2	0	0	2	2	2	2	0	2	1	7	7	1	2	1	2	2	8	8	2	2	2	2	2	10	10	2	2	2	1	2
HosD	3	1							7							4							5							4							10							4
HosD	3	2	2	2	2	1	2		9	2	2	2	2	0		8	0	1	0	2	0		3	2	0	2	2	2		8	2	2	1	1	2		8	2	2	2	1	2		9	2	2	2	1	1
HosD	3	3							9							6							7							6							10							5
HosD	3	4
HosE	3	1						0	7						0	6						0	3						0	7						0	6						0	10
HosE	3	2	2	2	2	2	2		10	2	2	2	2	2		10	2	2	2	2	2		10	2	0	2	2	2		8	2	2	2	1	2		9	1	2	1	2	2		8	2	2	2	1	2
HosE	3	3						0	9						0	6						0	8						0	8						0	9						0	9
HosE	3	4	2	2	2	2	0	8	8	2	2	2	2	1	9	9	2	0	2	2	2	8	8	2	0	0	2	1	5	5	2	1	2	2	2	9	9	2	2	2	2	2	10	10	2	2	2	2	2
HosF	3	1						0	7						0	5						0	5						0	6						0	7						0	7
HosF	3	2
HosF	3	3						0	9						0	7						0	1						0	6						0	10						0	4
HosF	3	4	1	1	1	2	0	5	5	0	0	0	2	1	3	3	0	2	0	0	0	2	2	0	2	2	2	1	7	7	0	2	1	2	2	7	7	2	2	2	2	2	10	10	2	0	0	0	0
HosG	3	1						0	10						0	5						0	8						0	7						0	10						0	10
HosG	3	2	2	2	2	2	2		10	2	2	2	2	2		10	2	2	2	2	2		10	2		2	2	2		8	2	2	2	2	2		10	2	2	2	2	2		10	2	2	2	2	2
HosG	3	3						0	9						0	5						0	7						0	8						0	9						0	8
HosG	3	4	2	2	2	2	2	10	10	2	2	2	2	0	8	8	2	2	2	2	2	10	10	2	2	0	2	2	8	8	1	1	2	1	2	7	7	2	2	2	2	2	10	10	2	2	2	2	2
HosH	3	1						0	8						0	8						0	10						0	7						0	10						0	9
HosH	3	2	2	0	2	2	2		8	2	2	2	2	2		10	2	2	0	2	2		8	2	0	2	2	2		8	2	2	2	1	2		9	2	2	2	2	2		10	2	2	2	2	2
HosH	3	3						0							0							0							0							0							0
HosH	3	4	2	2	1	2	0	7	7	2	2	2	2	1	9	9	2	2	2	2	1	9	9	2	2	0	1	1	6	6	2	2	2	2	2	10	10	2	2	2	2	2	10	10	2	2	0	0	0
HosI	3	1						0	9						0	4						0	7						0	9						0	9						0	4
HosI	3	2	2	0	2	2	2		8	2	2	2	0	0		6	0	1	1	1	2		5	2	0	2	2	1		7	0	0	2	1	0		3	0	2	2	2	2		8	2	2	2	1	2
HosI	3	3						0	5						0	7						0	1						0	8						0	10						0	10
HosI	3	4	2	1	1	1	0	5	5	1	1	2	2	0	6	6	2	2	1	2	2	9	9	2	2	0	2	2	8	8	0	0	0	1	2	3	3	2	1	2	2	2	9	9	2	2	2	0	0
HosJ	3	1						0							0							0							0							0							0
HosJ	3	2	2	0	2	2	2		8	2	2	2	2	2		10	0	0	0	2	2		4	2	0	2	2	2		8	2	2	2	2	2		10	2	2	2	0	2		8	2	2	2	2	2
HosJ	3	3						0	7						0	8						0	6						0	8						0	9						0	10
HosJ	3	4	2	2	2	2	0	8	8	2	0	0	2	0	4	4	0	1	0	0	0	1	1	2	2	0	2	1	7	7	0	1	0	0	0	1	1	1	2	2	2	1	8	8	0	2	2	2	2
HosK	3	1						0							0							0							0							0							0
HosK	3	2	2	0	2	2	2		8	2	2	2	2	1		9	0	2	0	2	2		6	2	0	2	2	2		8	2	2	2	1	2		9	2	2	2	2	2		10	1	2	2	1	2
HosK	3	3						0	10						0	8						0	7						0	8						0	10						0	8
HosK	3	4	2	2	2	2	0	8	8	2	1	2	2	0	7	7	2	2	1	2	2	9	9	2	2	0	2	1	7	7	1	2	1	2	2	8	8	1	2	1	1	2	7	7	2	1	1	2	0
HosL	3	1						0							0							0							0							0							0
HosL	3	2	2	2	2	0	0		6	0	2	2	0	1		5	2	0	2	2	2		8	2	0	2	0	0		4	2	2	2	1	2		9	2	2	2	1	2		9	1	2	2	2	2
HosL	3	3						0	9						0	6						0	9						0	10						0	10						0	10
HosL	3	4	2	2	2	2	2	10	10	2	1	1	2	2	8	8	2	2	2	2	2	10	10	2	2	2	2	2	10	10	2	2	2	2	2	10	10	2	2	2	2	2	10	10	2	2	2	2	2
HosM	3	1						0	8	4	8	8	10	10	6	4	10	4				14	8						0	8						0	10						0	10
HosM	3	2						0							0							0							0							0							0
HosM	3	3						0	8						0	9						0	8						0	8						0	9						0	10
HosM	3	4	2	2	2	2	0	8	8	2	0	2	1	1	6	6	0	2	1	2	0	5	5	2	2	0	2	2	8	8	2	2	2	2	2	10	10	2	2	0	0	2	6	6	2	0	2	2	2
HosN	3	1						0							0							0							0							0							0
HosN	3	2	2	2	2	2	2		10	2	2	1	2	0		7	1	1	0	1	1		4	2	0	2	2	2		8	2	2	2	1	0		7	2	2	2	1	2		9	2	1	1	2	1
HosN	3	3						0	6						0	5						0	8						0	8						0	10						0	10
HosN	3	4	1	0	2	2	0	5	5	1	1	1	2	0	5	5	0	0	0	0	0	0	0	2	2	0	2	1	7	7	2	2	1	2	2	9	9	0	1	2	2	1	6	6	0	1	0	0	0
HosO	3	1						0							0							0							0							0							0
HosO	3	2	2	2	0	0	0		4	0	0	0	0	0		0	0	0	0	0	2		2	2	0	2	2	2		8	2	2	2	1	1		8	2	0	2	1	2		7	2	1	1	0	1
HosO	3	3						0	9						0	7						0	8						0	8						0	10						0	10
HosO	3	4	2	0	1	2	0	5	5	2	1	0	2	0	5	5	0	0	0	0	0	0	0	2		2	0	2	6	6	0	2	2	1	2	7	7	2	2	2	2	1	9	9	1	0	1	0	0
HosP	3	1						0	5						0	4						0	0						0	6						0	9						0	8
HosP	3	2	0	2	2	2	2		8	2	0	2	2	0		6	0	0	0	1	2		3	2	0	2	1	2		7	1	2	2	1	2		8	2	2	2	0	2		8	2	2	2	1	2
HosP	3	3						0	8						0	9						0	10						0	7						0	10						0	9
HosP	3	4	2	0	2	2	2	8	8	0	1	2	1	2	6	6	1	0	0	0	0	1	1	0	2	2	0	2	6	6	2	1	2	0	2	7	7	2	2	2	2	2	10	10	0	2	2	0	0
HosQ	3	1							7							3							5							7							5							7
HosQ	3	2	1	2	2	2	2		9	2	2	2	2	2		10	2	2	2	0	0		6	2	0	2	2	1		7	0	2	2	1	2		7	2	2	2	2	2		10	1	2	2	1	2
HosQ	3	3							6							6							10							8							7							8
HosQ	3	4
HosR	1	1
HosR	1	2	1	1	0	2	2	6	6	2	0	1	0	0	3	3	1	2	0	2	0	5	5	2	2	0	2	1	7	7	2	2	2	2	2	10	10	2	2	1	1	2	8	8	2	2	1	0	0
HosR	1	3							10							7							7							8							9							10
HosR	1	4	2	2	2	2	2		10	2	2	2	2	0		8	2	2	2	2	2		10	2	2	0	2	2		8	1	1	2	1	2		7	2	2	2	2	2		10	2	2	2	2	2
HosS	1	1
HosS	1	2	2	2	2	2	2	10	10	0	2	2	2	2	8	8	0	0	0	1	2	3	3	2	2	0	2	2	8	8	2	2	2	2	2	10	10	2	2	2	2	2	10	10	2	2	2	2	2
HosS	1	3							9							6							2							8							4							8
HosS	1	4	2	2	2	2	0		8	2	2	2	2	1		9	2	0	2	2	2		8	2	0	0	2	1		5	2	1	2	2	2		9	2	2	2	2	2		10	2	2	2	2	2
HosT	1	1							6							4							4							6							8							10
HosT	1	2	2	2	2	2	2	10	10	2	1	2	0	2	7	7	2	2	2	2	0	8	8	2	2		2	2	8	8	2	2	1	0	0	5	5	2	2	2	2	2	10	10	2	2	2	2	2
HosT	1	3							10							8							8							8							10							10
HosT	1	4	2	2	2	2	2		10	1	1	0	2	1		5	1	2	2	2	2		9	1	2	2	2	2		9	2	0	2	0	1		5	2	2	2	2	2		10	0	1	2	2	2
HosU	1	1							8							4							6							7							10							8
HosU	1	2	1	2	2	2	2	9	9	2	1	2	0	1	6	6	2	2	2	2	2	10	10	2	2	0	0	2	6	6	2	2	2	2	2	10	10	2	2	2	2	2	10	10	2	2	2	2	1
HosU	1	3
HosU	1	4	2	0	0	2	2		6	2	1	0	0	0		3	0	0	0	1	0		1	2	2	0	2	2		8	2	2	1	0	0		5	2	2	2	2			8	2	0	2		2
HosV	1	1							9							9							7							8							9							8
HosV	1	2	2	2	2	2	2	10	10	2	1	2	0	2	7	7	2	2	2	2	2	10	10	2	2	0	2	2	8	8	2	2	2	2	2	10	10	2	2	2	2	2	10	10	2	2	2	1	1
HosV	1	3							6							6							7							6							10							8
HosV	1	4	2	0	2	2	1		7	2	0	2	2	2		8	2	2	2	2	2		10	2	2	2	2	2		10	2	2	2	2	2		10	2	2	2	2	2		10	2	2	2	2	0
HosW	1	1							9							6							8							7							10							7
HosW	1	2	2	2	2	2	2	10	10	2	0	2	0	2	6	6	1	2	0	2	2	7	7	1	2	0	2	2	7	7	2	2	2	2	1	9	9	1	2	2	2	1	8	8	2	2	2	2	0
HosW	1	3							7							5							7							6							8							10
HosW	1	4	2	0	0	2	2		6	2	0	1	2	2		7	2	2	0	2	0		6	0	2	0	2	0		4	2	2	1	2	1		8	2	2	1	1	2		8	2	0	0	2	1
HosX	1	1							9							5							7							9							10							10
HosX	1	2	2	2	2	2	2	10	10	2	1	1	0	2	6	6	2	2	0	2	0	6	6	2	2	1	2	2	9	9	2	2	2	2	2	10	10	2	2	2	2		8	8	2	2	2	0	2
HosX	1	3							7							8							8							8							10							10
HosX	1	4	0	0	2	2	0		4	2	0	1	2	1		6	2	2	2	2	2		10	2	2	0	2	0		6	2	2	0	0	0		4	2	2	0	1	2		7	0	0	0	2	2
HosY	1	1							10							8							6							7							10							8
HosY	1	2	2	2	2	2	2	10	10	2	2	2	2	2	10	10	0	1	0	1	2	4	4	2	2	0	2	1	7	7	2	2	2	2	2	10	10	2	2	2	2	2	10	10		1	2	1	1
HosY	1	3							10							10							4							7							10							10
HosY	1	4	2	0	2	1	1		6	1	0	2	2	1		6	2	1	1	2	2		8	2	2	2	2	2		10	2	2	2	2	2		10	1	2	2	2	2		9	2	2	2	2	2
HosZ	1	1
HosZ	1	2	2	2	2	2	2	10	10	2	1	2	0	2	7	7	2	2	2	2	0	8	8	2	2	0	2	2	8	8	2	2	1	2	1	8	8	2	2	2	2	2	10	10	2	2	2	2	2
HosZ	1	3							10							6							10							8							10							10
HosZ	1	4	1	1	2	2	2		8	2	0	1	0	2		5	2	2	2	2	1		9	2	2	0	2	1		7	2	2	1	2	1		8	1	2	2	2	1		8	2	2	2	2	2
HosAB	1	1							7							9							5							7							10							7
HosAB	1	2	2	1	2	2	2	9	9	2	0	2	2	2	8	8	2	2	1	1	0	6	6	2	2	0	2	2	8	8	2	2	2	2	2	10	10	1	1	1	1	1	5	5	2	2	2	0	0
HosAB	1	3							9							8							5							8							8							7
HosAB	1	4	2	1	1	2	2		8	2	1	2	1	2		8	2	2	2	2	2		10	2	2	0	2	1		7	2	2	2	0	2		8	2	2	2	2	1		9	2	2	0	0	2
[truncated: 29 more columns]
